# Supplementary material for: Intranasal dexmedetomidine sedation for EEG in children with autism spectrum disorder
Source: Front Psychiatry. 2024 Oct 10;15:1462526. doi: 10.3389/fpsyt.2024.1462526 (PMC11499934; doi:10.3389/fpsyt.2024.1462526)
Supplement: Supplementary file 1 [file Table1.xlsx]

## Sheet: Foglio1
Logistic regression model for EEG failure
Variable	EEG		Univariate analysis	Multivariate analysis
	succesful (n=345)	failed (n=35)	P	P	OR (95% CI)	VIF
Age (mo)	64±35[53(42-73)]	66±27[62(49-82)]	0.711
Male gender	291(84.35%)	31(88.57%)	0.510
Moderate to severe Intellectual disability	229(66.38%)	29(82.86%)	0.053
Behavioral disturbances	133(38.55%)	24(68.57%)	0.001	0.003	3.65(1.54-8.85)	1.3
Use of antipsychotic drugs	30(8.70%)	11(31.43%)	<0.001	0.03	2.76(1.09-6.95)	1.3
In-Dex sedation	65(18.84%)	4(11.43%)	0.285	0.037	0.25(0.61-0.88)	1.2
Biennium 2021-2	164(47.54%)	13(37.14%)	0.243	0.926	1.04(0.42-2.42)	1.4
				Whole model P<0.001
				Hosmer-Lemeshow goodness-of-fit P=0.80
